# Supplementary material for: Identification of novel T cell proliferation patterns, potential biomarkers and therapeutic drugs in colorectal cancer
Source: J Cancer. 2024 Jan 1;15(5):1234–54. doi: 10.7150/jca.91835 (PMC10861827; doi:10.7150/jca.91835)
Supplement: Supplementary file 1 — Supplementary figures and tables. [file jcav15p1234s1.zip]

Archive with 11 entries (10 files):
- Supplemental files/
- Supplemental files/Figure S1.tif
- Supplemental files/Figure S2.tif
- Supplemental files/Figure S3.tif
- Supplemental files/Figure S4.tif
- Supplemental files/Figure S5 .tif
- Supplemental files/Table S1.xlsx
- Supplemental files/Table S2.xlsx
- Supplemental files/Table S3.xlsx
- Supplemental files/Table S4.xlsx
- Supplemental files/legends.pdf
