# Supplementary material for: Identification of novel T cell proliferation patterns, potential biomarkers and therapeutic drugs in colorectal cancer
Source: J Cancer. 2024 Jan 1;15(5):1234–54. doi: 10.7150/jca.91835 (PMC10861827; doi:10.7150/jca.91835)
Supplement: Supplementary file 1 — Supplementary figures and tables. [file jcav15p1234s1.zip › Supplemental files/Table S2.xlsx]

Gene
IFNL2
LTBR
IL1RN
CXCL12
CRLF2
IL12B
NFYB
BATF
FOSB
ATF6B
AHNAK
SLC10A7
CALML3
CLIC1
RAN
CDK2
MS4A3
CDK1
DBI
CYP27A1
AKR1C4
DUPD1
GPD1
GPN3
AHCY
ADA
ITM2A
HOMER1
MRPL18
MRPL51
LIG3
ZNF830
DCLRE1B
