# Supplementary material for: Identification of novel T cell proliferation patterns, potential biomarkers and therapeutic drugs in colorectal cancer
Source: J Cancer. 2024 Jan 1;15(5):1234–54. doi: 10.7150/jca.91835 (PMC10861827; doi:10.7150/jca.91835)
Supplement: Supplementary file 1 — Supplementary figures and tables. [file jcav15p1234s1.zip › Supplemental files/Table S3.xlsx]

id	coef
SLIT3	-0.483493321199142
KLF2	0.226697952508266
DUSP5	0.23417476777717
SCG2	0.350873638158608
ENPP2	0.317144268309213
CCL11	-0.179881942387874
CXCL13	-0.2813891646567
G0S2	0.1294143592627
CKMT2	-0.0810012115571325
HEPACAM2	-0.153451092450115
