# Supplementary material for: Identification of novel T cell proliferation patterns, potential biomarkers and therapeutic drugs in colorectal cancer
Source: J Cancer. 2024 Jan 1;15(5):1234–54. doi: 10.7150/jca.91835 (PMC10861827; doi:10.7150/jca.91835)
Supplement: Supplementary file 1 — Supplementary figures and tables. [file jcav15p1234s1.zip › Supplemental files/Table S4.xlsx]

Term	Overlap	P-value	Adjusted P-value	Old P-value	Old Adjusted P-value	Odds Ratio	Combined Score	Genes
7,8-Benzoflavone CTD 00000606	2/91	1.22E-04	0.01025838	0	0	223.6741573	2015.410882	IL1RN;CDK1
Bexarotene CTD 00003225	2/91	1.22E-04	0.01025838	0	0	223.6741573	2015.410882	CDK1;ITM2A
fenofibrate TTD 00008002	1月13日	0.002597617	0.048617154	0	0	555.1111111	3304.66577	CDK1
roscovitine TTD 00010683	1月13日	0.002597617	0.048617154	0	0	555.1111111	3304.66577	CDK1
amifostine CTD 00005933	1月13日	0.002597617	0.048617154	0	0	555.1111111	3304.66577	CDK1
deptropine HL60 DOWN	2/435	0.002750848	0.048617154	0	0	45.18013857	266.3751338	IL1RN;CDK1
cinnarizine TTD 00007193	1月14日	0.002797225	0.048617154	0	0	512.3846154	3012.374505	CDK1
scopolamine PC3 UP	2/454	0.002992847	0.048617154	0	0	43.23893805	251.2843859	IL1RN;BATF
Methacholine chloride CTD 00007107	1月15日	0.002996803	0.048617154	0	0	475.7619048	2764.276246	IL1RN
N-Methyl-N-nitrosourea CTD 00006319	1月16日	0.003196351	0.048617154	0	0	444.0222222	2551.238662	CDK1
alsterpaullone TTD 00001927	1月17日	0.003395869	0.048617154	0	0	416.25	2366.462633	CDK1
mechlorethamine CTD 00006251	1月18日	0.003595358	0.048617154	0	0	391.745098	2204.785214	CDK1
purvalanol A TTD 00010395	1月19日	0.003794816	0.048617154	0	0	369.962963	2062.217701	CDK1
Flavopiridol hydrochloride TTD 00008047	1月20日	0.003994245	0.048617154	0	0	350.4736842	1935.631384	CDK1
POTASSIUM BROMATE CTD 00000989	1月21日	0.004193643	0.048617154	0	0	332.9333333	1822.538786	CDK1
GW779439X GSK	1月22日	0.004393012	0.048617154	0	0	317.0634921	1720.938245	CDK1
Flavopiridol hydrochloride BOSS	1月23日	0.004592351	0.048617154	0	0	302.6363636	1629.201456	CDK1
citrinin CTD 00005677	1月23日	0.004592351	0.048617154	0	0	302.6363636	1629.201456	CDK1
2H-1-Benzopyran-2-one, 7-[(3,7-dimethyl-2,6-octadienyl)oxy]- CTD 00003446	1月24日	0.00479166	0.048617154	0	0	289.4637681	1545.990778	CDK1
Bis-gma CTD 00007186	1月26日	0.005190188	0.048617154	0	0	266.28	1400.895167	CDK1
bisindolylmaleimide i TTD 00002466	1月27日	0.005389408	0.048617154	0	0	256.025641	1337.303804	CDK1
acetylcholine CTD 00005304	1月27日	0.005389408	0.048617154	0	0	256.025641	1337.303804	IL1RN
benzene CTD 00005481	2/615	0.005435506	0.048617154	0	0	31.61990212	164.8915471	IL1RN;CDK1
Vinblastine sulfate BOSS	1月28日	0.005588597	0.048617154	0	0	246.5308642	1278.762253	CDK1
roscovitine CTD 00003426	1月28日	0.005588597	0.048617154	0	0	246.5308642	1278.762253	CDK1
kenpaullone TTD 00008780	1月29日	0.005787756	0.048617154	0	0	237.7142857	1224.706508	CDK1
CGP 60474 TTD 00002787	1月29日	0.005787756	0.048617154	0	0	237.7142857	1224.706508	CDK1
bisindolylmaleimide iv TTD 00002467	1月29日	0.005787756	0.048617154	0	0	237.7142857	1224.706508	CDK1
monensin HL60 UP	1月29日	0.005787756	0.048617154	0	0	237.7142857	1224.706508	IL1RN
7-Hydroxystaurosporine CTD 00002331	1月30日	0.005986886	0.04873515	0	0	229.5057471	1174.652611	CDK1
patulin CTD 00006474	1月31日	0.006185986	0.04873515	0	0	221.8444444	1128.183024	CDK1
sertraline	1/33	0.006584096	0.04873515	0	0	207.9583333	1044.595151	CDK1
leucovorin CTD 00005678	1/35	0.006982086	0.04873515	0	0	195.7058824	971.5637664	CDK1
Go 6976 CTD 00002962	1/35	0.006982086	0.04873515	0	0	195.7058824	971.5637664	CDK1
2,2',5,5'-TETRACHLOROBIPHENYL CTD 00000481	1/37	0.007379957	0.04873515	0	0	184.8148148	907.2536216	IL1RN
chlorambucil CTD 00005626	1/39	0.007777708	0.04873515	0	0	175.0701754	850.2271896	CDK1
pentoxifylline CTD 00006487	1/39	0.007777708	0.04873515	0	0	175.0701754	850.2271896	CDK1
Pregna-4,17(20)-diene-3,16-dione CTD 00001094	1/40	0.007976539	0.04873515	0	0	170.5726496	824.079237	CDK1
CHEMBL35349 CTD 00001274	1/41	0.00817534	0.04873515	0	0	166.3	799.3430733	CDK1
DIALLYL DISULFIDE CTD 00001321	1/42	0.008374111	0.04873515	0	0	162.2357724	775.910493	CDK1
octopamine PC3 DOWN	1/43	0.008572852	0.04873515	0	0	158.3650794	753.6839332	IL1RN
okadaic acid BOSS	1/45	0.008970245	0.04873515	0	0	151.1515152	712.50441	CDK1
PKR Inhibitor RBC	1/45	0.008970245	0.04873515	0	0	151.1515152	712.50441	CDK1
2,2',3,4,4',5,5'-HEPTACHLOROBIPHENYL CTD 00003812	1/45	0.008970245	0.04873515	0	0	151.1515152	712.50441	IL1RN
dorsomorphin CTD 00004649	1/45	0.008970245	0.04873515	0	0	151.1515152	712.50441	CDK1
clotrimazole TTD 00007242	1/45	0.008970245	0.04873515	0	0	151.1515152	712.50441	CDK1
Cardidigin CTD 00005822	1/47	0.009367518	0.04873515	0	0	144.5652174	675.1928734	CDK1
Phytoestrogens CTD 00007437	1/48	0.00956611	0.04873515	0	0	141.4822695	657.8258626	CDK1
nocodazole BOSS	1/48	0.00956611	0.04873515	0	0	141.4822695	657.8258626	CDK1
perphenazine PC3 UP	1/50	0.009963204	0.04873515	0	0	135.6938776	625.3936139	IL1RN
Leptomycin B CTD 00001805	1/50	0.009963204	0.04873515	0	0	135.6938776	625.3936139	CDK1
506-26-3 CTD 00007216	1/50	0.009963204	0.04873515	0	0	135.6938776	625.3936139	CDK1
Chalcone BOSS	1/51	0.010161707	0.04873515	0	0	132.9733333	610.2317613	CDK1
clofibrate CTD 00005684	1/51	0.010161707	0.04873515	0	0	132.9733333	610.2317613	CDK1
ZINC SULFIDE CTD 00001487	1/51	0.010161707	0.04873515	0	0	132.9733333	610.2317613	IL1RN
ARSENIC CTD 00005442	2/853	0.010293072	0.04873515	0	0	22.49706228	102.9529511	IL1RN;CDK1
isoetarine HL60 UP	1/52	0.010360179	0.04873515	0	0	130.3594771	595.7148779	IL1RN
clotrimazole BOSS	1/53	0.010558622	0.04873515	0	0	127.8461538	581.8038737	CDK1
cadmium acetate CTD 00001325	1/54	0.010757035	0.04873515	0	0	125.427673	568.462712	CDK1
Picrotoxinum BOSS	1/54	0.010757035	0.04873515	0	0	125.427673	568.462712	CDK1
hyoscyamine CTD 00005451	1/54	0.010757035	0.04873515	0	0	125.427673	568.462712	CDK1
Bortezomib CTD 00003736	2/878	0.010886996	0.04873515	0	0	21.82648402	98.65977181	IL1RN;CDK1
Tanespimycin CTD 00003582	1/55	0.010955418	0.04873515	0	0	123.0987654	555.6581197	CDK1
JAK3 Inhibitor VI RBC	1/55	0.010955418	0.04873515	0	0	123.0987654	555.6581197	CDK1
Paricalcitol CTD 00003033	1/57	0.011352095	0.04873515	0	0	118.6904762	531.5378491	IL1RN
FERROUS SULFATE CTD 00001009	1/57	0.011352095	0.04873515	0	0	118.6904762	531.5378491	IL1RN
hydroxyurea BOSS	1/58	0.011550388	0.04873515	0	0	116.6023392	520.1672582	CDK1
Alvocidib CTD 00002892	1/58	0.011550388	0.04873515	0	0	116.6023392	520.1672582	CDK1
Caffeic acid phenethyl ester CTD 00002352	1/59	0.011748652	0.04873515	0	0	114.5862069	509.2230235	CDK1
Nitroprusside CTD 00006411	1/59	0.011748652	0.04873515	0	0	114.5862069	509.2230235	CDK1
terfenadine HL60 UP	1/60	0.011946886	0.048953094	0	0	112.6384181	498.6823351	IL1RN
1h-pyrazolo[3,4-d]pyrimidine CTD 00000742	1/61	0.01214509	0.049165667	0	0	110.7555556	488.5239588	CDK1
Belinostat CTD 00004313	1/64	0.012739524	0.050154353	0	0	105.4656085	460.1513018	CDK1
arecoline CTD 00005439	1/64	0.012739524	0.050154353	0	0	105.4656085	460.1513018	CDK1
Mangiferin CTD 00000713	1/65	0.012937609	0.050154353	0	0	103.8125	451.3369693	CDK1
corbadrine HL60 UP	1/66	0.013135664	0.050154353	0	0	102.2102564	442.8182002	IL1RN
Melatonin CTD 00006260	1/66	0.013135664	0.050154353	0	0	102.2102564	442.8182002	CDK1
beclomethasone CTD 00005468	1/67	0.013333689	0.050338422	0	0	100.6565657	434.5808395	IL1RN
clotrimazole CTD 00005691	1/70	0.013927586	0.051034038	0	0	96.26570048	411.4284154	CDK1
mephentermine HL60 UP	1/70	0.013927586	0.051034038	0	0	96.26570048	411.4284154	IL1RN
PHOSPHINE CTD 00006547	1/71	0.014125493	0.051034038	0	0	94.88571429	404.1917114	IL1RN
camptothecin BOSS	1/71	0.014125493	0.051034038	0	0	94.88571429	404.1917114	CDK1
cefalotin HL60 UP	1/73	0.014521215	0.051905621	0	0	92.24074074	390.3761493	IL1RN
imidurea PC3 DOWN	1/74	0.014719032	0.052058893	0	0	90.97260274	383.7782872	IL1RN
morphine CTD 00006352	1/79	0.01570767	0.052161584	0	0	85.11965812	353.5535367	IL1RN
clonidine HL60 UP	1/79	0.01570767	0.052161584	0	0	85.11965812	353.5535367	IL1RN
rotenone BOSS	1/79	0.01570767	0.052161584	0	0	85.11965812	353.5535367	CDK1
isoproterenol CTD 00006175	1/79	0.01570767	0.052161584	0	0	85.11965812	353.5535367	IL1RN
Kinome 3629 Roche	1/80	0.015905308	0.052161584	0	0	84.03797468	348.0098578	CDK1
dinoprost HL60 UP	1/80	0.015905308	0.052161584	0	0	84.03797468	348.0098578	IL1RN
SILVER NITRATE CTD 00006743	1/80	0.015905308	0.052161584	0	0	84.03797468	348.0098578	CDK1
alimemazine HL60 UP	1/81	0.016102916	0.052161584	0	0	82.98333333	342.6178423	IL1RN
dihydroergocristine HL60 UP	1/82	0.016300495	0.052161584	0	0	81.95473251	337.3715569	IL1RN
yohimbic acid PC3 DOWN	1/82	0.016300495	0.052161584	0	0	81.95473251	337.3715569	IL1RN
bay 11-7082 CTD 00003959	1/83	0.016498044	0.052295687	0	0	80.95121951	332.265369	CDK1
SILVER CTD 00006742	1/84	0.016695563	0.052427189	0	0	79.97188755	327.2939281	CDK1
Spectrum 001666 CTD 00000796	1/86	0.017090512	0.052860741	0	0	78.08235294	317.7351936	CDK1
clotrimazole	1/87	0.017287942	0.052860741	0	0	77.17054264	313.1384602	CDK1
Octa-2,4,6-trienoic acid CTD 00002551	1/89	0.017682713	0.052860741	0	0	75.40909091	304.2883339	BATF
gedunin CTD 00003449	1/89	0.017682713	0.052860741	0	0	75.40909091	304.2883339	IL1RN
Dichloromercury CTD 00006273	1/89	0.017682713	0.052860741	0	0	75.40909091	304.2883339	IL1RN
fenofibrate CTD 00006620	1/90	0.017880054	0.052860741	0	0	74.55805243	300.0267847	CDK1
SB 202190 CTD 00003161	1/91	0.018077365	0.052860741	0	0	73.72592593	295.8691214	CDK1
CADMIUM CTD 00005555	2/1142	0.018092218	0.052860741	0	0	16.54035088	66.36440943	IL1RN;CDK1
ellipticine CTD 00001632	1/92	0.018274646	0.052933458	0	0	72.91208791	291.8117211	CDK1
zardaverine HL60 UP	1/93	0.018471898	0.053047501	0	0	72.11594203	287.8511247	IL1RN
Cdk1/2 Inhibitor III RBC	1/95	0.018866312	0.053269586	0	0	70.57446809	280.2072728	CDK1
UNII-768N7QO4KH BOSS	1/95	0.018866312	0.053269586	0	0	70.57446809	280.2072728	CDK1
apigenin BOSS	1/97	0.019260607	0.053691115	0	0	69.09722222	272.9128401	CDK1
33258 Hoechst BOSS	1/99	0.019654783	0.053691115	0	0	67.68027211	265.9451997	CDK1
rofecoxib CTD 00003631	1/99	0.019654783	0.053691115	0	0	67.68027211	265.9451997	IL1RN
okadaic acid CTD 00007275	1/99	0.019654783	0.053691115	0	0	67.68027211	265.9451997	CDK1
N-acetyl-L-aspartic acid PC3 DOWN	1/100	0.019851827	0.053792047	0	0	66.99326599	262.5773759	IL1RN
celastrol CTD 00002186	1/102	0.020245825	0.053988866	0	0	65.66006601	256.0615645	IL1RN
amantadine HL60 DOWN	1/102	0.020245825	0.053988866	0	0	65.66006601	256.0615645	IL1RN
Imatinib CTD 00003267	1/105	0.020836599	0.055126751	0	0	63.75641026	246.8038858	CDK1
kaempferol CTD 00000297	1/106	0.021033465	0.055212845	0	0	63.14603175	243.8472768	CDK1
sertraline CTD 00007358	1/109	0.021623883	0.056119665	0	0	61.38271605	235.3386867	CDK1
docetaxel CTD 00002688	1/110	0.02182063	0.056119665	0	0	60.81651376	232.6170495	CDK1
thymidine BOSS	1/111	0.022017347	0.056119665	0	0	60.26060606	229.949932	CDK1
apigenin CTD 00007429	1/112	0.022214034	0.056119665	0	0	59.71471471	227.3357714	CDK1
buflomedil PC3 UP	1/112	0.022214034	0.056119665	0	0	59.71471471	227.3357714	IL1RN
Arsenenous acid CTD 00000922	2/1283	0.022616419	0.056709827	0	0	14.60967994	55.35723328	IL1RN;CDK1
caffeine CTD 00005556	1/115	0.022803918	0.056716134	0	0	58.13450292	219.7962601	CDK1
Tetradioxin CTD 00006848	3/3768	0.02295653	0.056716134	0	0	12.93306773	48.81137427	IL1RN;CDK1;BATF
tetryzoline HL60 UP	1/119	0.023590015	0.057855804	0	0	56.15254237	210.3997429	IL1RN
luteolin CTD 00007430	1/120	0.023786466	0.057914873	0	0	55.67787115	208.1594347	CDK1
cycloheximide BOSS	1/122	0.024179277	0.058447748	0	0	54.75206612	203.8013894	CDK1
caffeine BOSS	1/127	0.025160787	0.05995762	0	0	52.56613757	193.5731498	CDK1
Dinoprostone CTD 00007049	1/127	0.025160787	0.05995762	0	0	52.56613757	193.5731498	IL1RN
co-dergocrine mesilate HL60 UP	1/132	0.026141556	0.061128477	0	0	50.54707379	184.2051143	IL1RN
colchicine HL60 UP	1/132	0.026141556	0.061128477	0	0	50.54707379	184.2051143	IL1RN
flunixin HL60 UP	1/133	0.026337621	0.061128477	0	0	50.16161616	182.4256037	IL1RN
3,4-DICHLOROANILINE CTD 00000754	1/135	0.026729662	0.061128477	0	0	49.4079602	178.9547118	IL1RN
dihydroergotamine HL60 UP	1/136	0.026925639	0.061128477	0	0	49.03950617	177.2619425	IL1RN
MeIQx CTD 00001739	1/136	0.026925639	0.061128477	0	0	49.03950617	177.2619425	CDK1
methylergometrine HL60 UP	1/136	0.026925639	0.061128477	0	0	49.03950617	177.2619425	IL1RN
suloctidil HL60 UP	1/141	0.027905076	0.06250737	0	0	47.27619048	169.1989646	IL1RN
thalidomide CTD 00006858	1/141	0.027905076	0.06250737	0	0	47.27619048	169.1989646	CDK1
genistein BOSS	1/143	0.028296644	0.062550476	0	0	46.6056338	166.1496472	CDK1
diuron CTD 00005864	1/143	0.028296644	0.062550476	0	0	46.6056338	166.1496472	IL1RN
TITANIUM DIOXIDE CTD 00000489	1/145	0.028688093	0.063001303	0	0	45.9537037	163.1941521	IL1RN
alsterpaullone MCF7 DOWN	2/1469	0.029271733	0.063460745	0	0	12.63053851	44.6001112	CDK1;BATF
CHROMIUM CTD 00005668	1/148	0.029275046	0.063460745	0	0	45.00907029	158.9279184	CDK1
ibuprofen CTD 00006137	1/149	0.029470638	0.06347522	0	0	44.7027027	157.548455	IL1RN
tobramycin PC3 DOWN	1/169	0.03337627	0.068657776	0	0	39.34126984	133.7567816	IL1RN
bicalutamide CTD 00002279	1/170	0.033571241	0.068657776	0	0	39.10650888	132.7308345	CDK1
cefoxitin HL60 UP	1/171	0.033766183	0.068657776	0	0	38.8745098	131.7183253	IL1RN
estradiol CTD 00005920	3/4336	0.034117586	0.068657776	0	0	10.84444957	36.63192514	IL1RN;CDK1;ITM2A
L-aspartic acid BOSS	1/173	0.034155979	0.068657776	0	0	38.41860465	129.732621	CDK1
niclosamide HL60 UP	1/178	0.035129953	0.068657776	0	0	37.32391714	124.9866441	IL1RN
GEMCITABINE HYDROCHLORIDE BOSS	1/179	0.035324659	0.068657776	0	0	37.11235955	124.0730751	CDK1
PhIP CTD 00002156	1/179	0.035324659	0.068657776	0	0	37.11235955	124.0730751	CDK1
dUTP BOSS	1/179	0.035324659	0.068657776	0	0	37.11235955	124.0730751	CDK1
1,9-Pyrazoloanthrone CTD 00003948	1/181	0.035713984	0.068657776	0	0	36.6962963	122.2798743	CDK1
L-threonine BOSS	1/181	0.035713984	0.068657776	0	0	36.6962963	122.2798743	CDK1
PROPIDIUM BOSS	1/182	0.035908602	0.068657776	0	0	36.49171271	121.399842	CDK1
clomipramine PC3 UP	1/182	0.035908602	0.068657776	0	0	36.49171271	121.399842	IL1RN
(-)-isoprenaline HL60 UP	1/182	0.035908602	0.068657776	0	0	36.49171271	121.399842	IL1RN
benzo[a]pyrene CTD 00005488	3/4424	0.036094994	0.068657776	0	0	10.56887582	35.10558959	IL1RN;CDK1;BATF
Melatonin BOSS	1/184	0.036297749	0.068657776	0	0	36.08925319	119.6719471	CDK1
ellagic acid BOSS	1/184	0.036297749	0.068657776	0	0	36.08925319	119.6719471	CDK1
L-alanine BOSS	1/186	0.036686779	0.068657776	0	0	35.6954955	117.9857075	CDK1
Prestwick-983 HL60 UP	1/189	0.037270103	0.068657776	0	0	35.12056738	115.5313475	IL1RN
ciglitazone CTD 00001835	1/190	0.037464485	0.068657776	0	0	34.9329806	114.7325492	CDK1
serine BOSS	1/191	0.037658838	0.068657776	0	0	34.74736842	113.9431401	CDK1
N-Acetyl-L-cysteine BOSS	1/191	0.037658838	0.068657776	0	0	34.74736842	113.9431401	CDK1
ipratropium bromide HL60 DOWN	1/192	0.037853161	0.068657776	0	0	34.56369983	113.1629627	CDK1
iopromide HL60 UP	1/193	0.038047455	0.068657776	0	0	34.38194444	112.3918626	IL1RN
PLATINUM BOSS	1/194	0.03824172	0.068657776	0	0	34.20207254	111.6296892	CDK1
Aizen uranine BOSS	1/194	0.03824172	0.068657776	0	0	34.20207254	111.6296892	CDK1
furosemide BOSS	1/194	0.03824172	0.068657776	0	0	34.20207254	111.6296892	CDK1
sanguinarine MCF7 UP	1/196	0.038630161	0.068657776	0	0	33.84786325	110.131535	IL1RN
thioridazine PC3 UP	1/196	0.038630161	0.068657776	0	0	33.84786325	110.131535	IL1RN
2-Butanone BOSS	1/196	0.038630161	0.068657776	0	0	33.84786325	110.131535	CDK1
R-atenolol PC3 UP	1/196	0.038630161	0.068657776	0	0	33.84786325	110.131535	IL1RN
water BOSS	1/196	0.038630161	0.068657776	0	0	33.84786325	110.131535	CDK1
Staurosporine, Streptomyces sp. RBC	1/197	0.038824337	0.068657776	0	0	33.67346939	109.3952685	CDK1
tamoxifen BOSS	1/197	0.038824337	0.068657776	0	0	33.67346939	109.3952685	CDK1
doxorubicin BOSS	1/200	0.03940669	0.069322764	0	0	33.16080402	107.2360606	CDK1
temozolomide CTD 00002088	1/204	0.040182749	0.07031981	0	0	32.50082102	104.4679582	CDK1
2,2',4,4',5,5'-Hexachlorobiphenyl CTD 00000731	1/208	0.040958337	0.071305706	0	0	31.86634461	101.8193412	IL1RN
Cube root extract CTD 00006707	1/211	0.04153972	0.071945081	0	0	31.40634921	99.90690117	CDK1
LUCANTHONE CTD 00006227	1/213	0.041927161	0.072243724	0	0	31.10691824	98.66558978	CDK1
tolazoline PC3 UP	1/224	0.044055991	0.075524555	0	0	29.55605381	92.28268774	IL1RN
clidinium bromide HL60 UP	1/227	0.044635964	0.075691564	0	0	29.15929204	90.66251903	IL1RN
vinblastine CTD 00006986	1/227	0.044635964	0.075691564	0	0	29.15929204	90.66251903	CDK1
FENRETINIDE CTD 00007166	1/228	0.04482923	0.075691564	0	0	29.02936858	90.13313826	CDK1
levonorgestrel HL60 UP	1/231	0.045408852	0.076286871	0	0	28.64637681	88.57597834	IL1RN
bucladesine HL60 UP	1/233	0.04579512	0.07649524	0	0	28.39655172	87.56297498	IL1RN
Aflodac CTD 00006817	1/234	0.04598821	0.07649524	0	0	28.2732475	87.06379643	CDK1
3,3',4,4',5-Pentachlorobiphenyl CTD 00001077	1/237	0.046567304	0.077076917	0	0	27.90960452	85.59475519	IL1RN
digoxigenin HL60 UP	1/244	0.047917499	0.078651395	0	0	27.09602195	82.3251532	IL1RN
quinpirole HL60 UP	1/245	0.048110266	0.078651395	0	0	26.98360656	81.87526951	IL1RN
progesterone CTD 00006624	2/1915	0.048220796	0.078651395	0	0	9.452692107	28.66023075	CDK1;ITM2A
rapamycin CTD 00007350	1/247	0.048495714	0.078717681	0	0	26.76151762	80.9878415	CDK1
cantharidin HL60 DOWN	1/254	0.04984386	0.080517005	0	0	26.01185771	78.00591859	CDK1
calcitriol CTD 00005558	2/1958	0.050258383	0.080673917	0	0	9.222903885	27.58181264	IL1RN;CDK1
curcumin BOSS	1/257	0.050421198	0.080673917	0	0	25.703125	76.78406595	CDK1
PD 98059 CTD 00003206	1/262	0.051382843	0.081822916	0	0	25.20434227	74.81785387	CDK1
picrotoxinin PC3 UP	1/266	0.052151633	0.082184592	0	0	24.81886792	73.30500283	IL1RN
tolnaftate PC3 UP	1/266	0.052151633	0.082184592	0	0	24.81886792	73.30500283	IL1RN
digoxin HL60 UP	1/267	0.052343758	0.082184592	0	0	24.72431078	72.93480287	IL1RN
puromycin HL60 UP	1/274	0.053687812	0.083902813	0	0	24.08180708	70.42891306	IL1RN
PHA-00665752 MCF7 DOWN	1/280	0.05483872	0.085304675	0	0	23.5567503	68.39369767	CDK1
OCHRATOXIN A CTD 00001202	1/297	0.058093925	0.089951883	0	0	22.18468468	63.13082825	CDK1
zuclopenthixol PC3 UP	1/301	0.058858632	0.090303654	0	0	21.88444444	61.99024459	IL1RN
helveticoside HL60 UP	1/301	0.058858632	0.090303654	0	0	21.88444444	61.99024459	IL1RN
simvastatin CTD 00007319	1/304	0.059431856	0.090768654	0	0	21.66446645	61.15716161	CDK1
podophyllotoxin HL60 UP	1/306	0.059813861	0.09093872	0	0	21.52021858	60.61207997	IL1RN
Fulvestrant CTD 00002740	1/310	0.06057752	0.091684896	0	0	21.2373247	59.54587801	CDK1
pergolide HL60 UP	1/312	0.060959176	0.091848803	0	0	21.09860665	59.02442585	IL1RN
methazolamide HL60 UP	1/316	0.061722137	0.092583206	0	0	20.82645503	58.00402283	IL1RN
8-azaguanine PC3 UP	1/323	0.063056201	0.094163927	0	0	20.36645963	56.2873724	IL1RN
sulfamonomethoxine HL60 UP	1/328	0.064008233	0.095162682	0	0	20.04994903	55.1121684	IL1RN
mifepristone CTD 00007083	1/334	0.065149713	0.095869835	0	0	19.68268268	53.75473269	CDK1
cyclopenthiazide PC3 UP	1/335	0.065339858	0.095869835	0	0	19.62275449	53.53387746	IL1RN
indomethacin CTD 00006147	1/335	0.065339858	0.095869835	0	0	19.62275449	53.53387746	IL1RN
medrysone HL60 UP	1/341	0.06648012	0.097118783	0	0	19.27058824	52.23971901	IL1RN
strophanthidin HL60 UP	1/344	0.067049859	0.097527068	0	0	19.09912536	51.61192499	IL1RN
mebendazole HL60 UP	1/346	0.06742954	0.097656576	0	0	18.98647343	51.20029264	IL1RN
5-azacytidine CTD 00005455	1/352	0.068567889	0.098879016	0	0	18.65622032	49.99738207	CDK1
atovaquone MCF7 DOWN	1/354	0.068947107	0.099000974	0	0	18.54863078	49.60674809	CDK1
glibenclamide HL60 UP	1/366	0.071219984	0.101829424	0	0	17.92785388	47.36506419	ITM2A
raloxifene HL60 UP	1/371	0.072165786	0.10225214	0	0	17.68108108	46.47983529	IL1RN
minoxidil PC3 UP	1/371	0.072165786	0.10225214	0	0	17.68108108	46.47983529	IL1RN
nocodazole HL60 UP	1/373	0.072543905	0.10225214	0	0	17.58422939	46.13333908	IL1RN
3'-Azido-3'-deoxythymidine CTD 00007047	1/374	0.072732921	0.10225214	0	0	17.53619303	45.96168082	CDK1
meclofenoxate HL60 UP	1/387	0.075187502	0.105178067	0	0	16.9343696	43.82225811	IL1RN
piperlongumine HL60 DOWN	1/389	0.075564696	0.105178067	0	0	16.84536082	43.50762663	IL1RN
doxycycline HL60 UP	1/390	0.07575325	0.105178067	0	0	16.80119966	43.35169739	IL1RN
CUPRIC OXIDE CTD 00001471	1/393	0.07631874	0.105527146	0	0	16.67006803	42.8893639	CDK1
Methaneseleninic acid CTD 00000412	1/402	0.078013651	0.10699015	0	0	16.28844555	41.54973087	CDK1
Dronabinol CTD 00006853	1/402	0.078013651	0.10699015	0	0	16.28844555	41.54973087	CDK1
MG-262 MCF7 DOWN	1/407	0.078954259	0.107839964	0	0	16.08374384	40.83480154	CDK1
alprostadil HL60 UP	1/409	0.079330301	0.107914904	0	0	16.00326797	40.5544433	IL1RN
pyrithyldione HL60 UP	1/414	0.080269902	0.108752771	0	0	15.8054883	39.86714005	IL1RN
cimetidine PC3 UP	1/422	0.081771768	0.110153395	0	0	15.49881235	38.80628643	ITM2A
proscillaridin MCF7 DOWN	1/423	0.081959372	0.110153395	0	0	15.46129542	38.67691942	BATF
Vorinostat CTD 00003560	1/425	0.082334493	0.110216692	0	0	15.38679245	38.42028448	CDK1
8-azaguanine HL60 UP	1/428	0.082896959	0.110529279	0	0	15.2763466	38.04049985	IL1RN
MS-275 PC3 UP	1/431	0.083459167	0.110623935	0	0	15.16744186	37.66679149	IL1RN
lanatoside C HL60 UP	1/432	0.083646512	0.110623935	0	0	15.13147718	37.54354855	IL1RN
primaquine PC3 UP	1/434	0.084021116	0.110623935	0	0	15.06004619	37.29902252	IL1RN
Copper sulfate CTD 00007279	3/6016	0.084284903	0.110623935	0	0	6.9763845	17.25645343	IL1RN;CDK1;BATF
pregnenolone PC3 UP	1/456	0.088134186	0.115226018	0	0	14.31575092	34.77145273	IL1RN
azacitidine MCF7 DOWN	1/482	0.092977211	0.119934099	0	0	13.52390852	32.12470398	CDK1
Cylindrospermopsin CTD 00003136	1/483	0.093163095	0.119934099	0	0	13.49515906	32.0294593	BATF
Phorbol 12-myristate 13-acetate CTD 00006852	1/483	0.093163095	0.119934099	0	0	13.49515906	32.0294593	IL1RN
digitoxigenin PC3 UP	1/483	0.093163095	0.119934099	0	0	13.49515906	32.0294593	IL1RN
cicloheximide HL60 UP	1/485	0.093534777	0.119952997	0	0	13.43801653	31.84033152	IL1RN
vorinostat MCF7 DOWN	1/492	0.094834766	0.120935009	0	0	13.24168364	31.19236431	BATF
paclitaxel CTD 00007144	1/493	0.095020364	0.120935009	0	0	13.21409214	31.10153359	CDK1
Dasatinib CTD 00004330	1/502	0.096689467	0.122594947	0	0	12.97072522	30.30286728	CDK1
oxygen CTD 00006454	1/524	0.100759775	0.127275505	0	0	12.41108987	28.4836506	IL1RN
curcumin CTD 00000663	1/528	0.10149835	0.127728261	0	0	12.314358	28.1717136	CDK1
GDC-0941 CTD 00004868	1/533	0.10242093	0.127930976	0	0	12.19548872	27.78942347	CDK1
testosterone enanthate CTD 00000155	1/533	0.10242093	0.127930976	0	0	12.19548872	27.78942347	CDK1
trichostatin A HL60 DOWN	1/543	0.104263957	0.129750703	0	0	11.96432964	27.04930992	IL1RN
piroxicam CTD 00006571	1/549	0.105368411	0.130641277	0	0	11.8296837	26.62024727	CDK1
helveticoside MCF7 DOWN	1/555	0.106471842	0.131524041	0	0	11.69795427	26.20195204	BATF
aspirin CTD 00005447	1/561	0.107574253	0.132399081	0	0	11.56904762	25.79404713	IL1RN
Irinotecan hydrochloride CTD 00002224	1/565	0.108308626	0.132816418	0	0	11.48463357	25.52770441	CDK1
vorinostat HL60 DOWN	1/569	0.109042547	0.133230166	0	0	11.40140845	25.26571652	IL1RN
NICKEL SULFATE CTD 00001417	1/576	0.110325817	0.13430969	0	0	11.25855072	24.81741838	IL1RN
4-Hydroxytamoxifen CTD 00000850	1/586	0.112156654	0.135998396	0	0	11.06039886	24.19858973	CDK1
trichostatin A MCF7 DOWN	1/588	0.112522482	0.135998396	0	0	11.02157865	24.07776534	BATF
azacitidine PC3 DOWN	1/595	0.113801991	0.13705186	0	0	10.88776655	23.6623315	CDK1
AFLATOXIN B1 CTD 00007128	2/3081	0.114813199	0.137775839	0	0	5.494316336	11.89216654	IL1RN;CDK1
7646-79-9 CTD 00000928	2/3094	0.115674262	0.138315132	0	0	5.467011643	11.79221903	IL1RN;CDK1
sulpiride PC3 DOWN	1/617	0.117814297	0.140374481	0	0	10.48701299	22.4280047	CDK1
emetine MCF7 UP	1/637	0.121450011	0.144195066	0	0	10.14675052	21.39191249	BATF
troglitazone CTD 00002415	1/651	0.123988316	0.146602673	0	0	9.921025641	20.71081507	CDK1
lanatoside C MCF7 DOWN	1/653	0.124350482	0.146602673	0	0	9.889570552	20.61630546	BATF
scriptaid MCF7 DOWN	1/670	0.127424357	0.149701342	0	0	9.629795715	19.83961686	BATF
azacyclonol HL60 DOWN	1/703	0.13336818	0.156138357	0	0	9.161443495	18.45702612	CDK1
puromycin PC3 DOWN	1/722	0.136776577	0.159572673	0	0	8.911234397	17.72806773	CDK1
doxorubicin CTD 00005874	1/750	0.141781139	0.164838972	0	0	8.56564308	16.73273263	CDK1
medrysone HL60 DOWN	1/760	0.143563199	0.166335292	0	0	8.448397014	16.39816906	CDK1
cephaeline HL60 UP	1/767	0.144808988	0.16720213	0	0	8.368146214	16.1701014	IL1RN
parathion CTD 00006472	1/776	0.146408719	0.168470307	0	0	8.267096774	15.8840122	CDK1
trichostatin A CTD 00000660	2/3584	0.14971565	0.171687572	0	0	4.582356226	8.701974424	CDK1;ITM2A
tamoxifen CTD 00006827	1/802	0.15101756	0.172591497	0	0	7.987931752	15.10005996	CDK1
Caspan CTD 00000180	1/808	0.152078482	0.17264808	0	0	7.92606361	14.92761975	ITM2A
sulfaguanidine PC3 UP	1/809	0.152255206	0.17264808	0	0	7.915841584	14.8991747	IL1RN
cephaeline MCF7 UP	1/811	0.152608571	0.17264808	0	0	7.895473251	14.84253435	BATF
emetine HL60 UP	1/849	0.159301533	0.179615151	0	0	7.52672956	13.82627435	IL1RN
lycorine HL60 UP	1/862	0.161582102	0.181577212	0	0	7.408052652	13.50296791	IL1RN
Demecolcine CTD 00005762	1/876	0.164032908	0.183716857	0	0	7.284190476	13.16754525	CDK1
zalcitabine PC3 UP	1/902	0.168570145	0.188171325	0	0	7.064372919	12.57743302	IL1RN
67526-95-8 CTD 00007263	1/953	0.177416439	0.197390475	0	0	6.668067227	11.53079226	CDK1
Enterolactone CTD 00001393	1/971	0.180521741	0.200182525	0	0	6.53814433	11.19267582	CDK1
chlortetracycline HL60 DOWN	1/1050	0.194046721	0.214472692	0	0	6.020654592	9.871804344	CDK1
Retinoic acid CTD 00006918	2/4258	0.200907201	0.221327277	0	0	3.698308271	5.935459937	CDK1;ITM2A
anisomycin HL60 UP	1/1142	0.209585545	0.230133148	0	0	5.50832603	8.60743856	IL1RN
latamoxef HL60 UP	1/1196	0.218600863	0.239250456	0	0	5.244351464	7.974077078	IL1RN
5-Fluorouracil CTD 00005987	1/1202	0.219597783	0.239561217	0	0	5.216486261	7.907972344	CDK1
genistein CTD 00007324	1/1231	0.224402787	0.24358195	0	0	5.085636856	7.59953167	CDK1
danazol HL60 DOWN	1/1233	0.224733347	0.24358195	0	0	5.076839827	7.57891315	CDK1
testosterone CTD 00006844	1/1247	0.227044307	0.245295457	0	0	5.016051364	7.436848399	CDK1
Bisphenol A CTD 00000312	1/1262	0.229514598	0.247169567	0	0	4.952418715	7.288913621	CDK1
irinotecan MCF7 DOWN	1/1272	0.231158166	0.24814423	0	0	4.910831366	7.192664385	CDK1
chlorzoxazone HL60 DOWN	1/1286	0.233454743	0.249811444	0	0	4.853696498	7.060997701	CDK1
arsenite CTD 00000779	1/1300	0.23574617	0.251462581	0	0	4.797793174	6.932809237	CDK1
glibenclamide HL60 DOWN	1/1333	0.241127064	0.25638827	0	0	4.670670671	6.643707917	CDK1
H-7 PC3 DOWN	1/1361	0.245670345	0.260395066	0	0	4.567647059	6.411901719	CDK1
Pirinixic acid CTD 00000280	1/1402	0.252286162	0.266566511	0	0	4.424220795	6.092998258	IL1RN
lobeline HL60 DOWN	1/1510	0.269504941	0.282980188	0	0	4.083719903	5.354445118	CDK1
VITAMIN E CTD 00006994	1/1510	0.269504941	0.282980188	0	0	4.083719903	5.354445118	BATF
resveratrol CTD 00002483	1/1601	0.283781015	0.29704181	0	0	3.8325	4.827234615	CDK1
clindamycin HL60 DOWN	1/1626	0.287666106	0.300173328	0	0	3.768410256	4.695268943	CDK1
ZINC CTD 00007011	1/1642	0.290144255	0.301821888	0	0	3.728417632	4.613458401	IL1RN
2-Methylcholine CTD 00002006	1/1666	0.293849348	0.304732658	0	0	3.66986987	4.494445824	CDK1
COPPER CTD 00005706	1/1688	0.297232925	0.307293116	0	0	3.617664493	4.389092336	CDK1
Decitabine CTD 00000750	1/1800	0.314270273	0.323910465	0	0	3.371687975	3.902735309	CDK1
COUMESTROL CTD 00005717	1/1812	0.31607715	0.324776521	0	0	3.347137861	3.855129462	CDK1
ETHYL METHANESULFONATE CTD 00005938	1/2315	0.388658926	0.398138412	0	0	2.547104581	2.407149121	ITM2A
hydrogen peroxide CTD 00006118	1/2673	0.436681745	0.445972846	0	0	2.161177645	1.790645079	CDK1
quercetin CTD 00006679	1/3158	0.497158956	0.506198209	0	0	1.777953754	1.242514934	CDK1
formaldehyde CTD 00006001	1/3192	0.501207496	0.508778606	0	0	1.755458059	1.212556497	ITM2A
0175029-0000 PC3 DOWN	1/3326	0.51692593	0.523153954	0	0	1.671278195	1.102802415	CDK1
METHYL METHANESULFONATE CTD 00006307	1/3864	0.576324871	0.581516987	0	0	1.392095953	0.767161479	ITM2A
acetaminophen CTD 00005295	1/4135	0.604080369	0.607697617	0	0	1.27898726	0.644671007	CDK1
cyclosporin A CTD 00007121	1/4825	0.668598677	0.670594494	0	0	1.048369265	0.422043361	CDK1
VALPROIC ACID CTD 00006977	1/8312	0.883385875	0.883385875	0	0	0.468655998	0.058110142	ITM2A
